# Supplementary material for: Deeper waters are changing less consistently than surface waters in a global analysis of 102 lakes
Source: Sci Rep. 2020 Nov 25;10:20514. doi: 10.1038/s41598-020-76873-x (PMC7688658; doi:10.1038/s41598-020-76873-x)
Supplement: Supplementary file 1 — Supplementary Information 1. [file 41598_2020_76873_MOESM1_ESM.xlsx]

## Sheet: Pilla-etal_TableS1
Lake Name	State/Province/Country	Continent	Time Period(s) Analyzed	Mean Depth Increment of Sampling (m)	Mean Number of Profiles per Year	Month of Peak Stability	Thermal Region	Latitude (°)	Longitude (°)	Elevation (m asl)	Surface Area (km2)	Maximum Depth (m)	Secchi Depth (m)	Chlorophyll-a (μg L-1)	Dissolved Organic Carbon (mg L-1)
Acton	Ohio, USA	North America	1990-2009 only	0.583333	32.4286	July	NW	39.5668	-84.7446	286	2.5	8	0.7	60	3
Aleknagik	Alaska, USA	North America	1990-2009 only	0.151492	6.10526	August	NC	59.3358	-158.783	10	83	110	NA	NA	NA
Allequash	Wisconsin, USA	North America	1990-2009 only	1	17.303	July	NT	46.038	-89.621	494.1	1.684	7.5	3.2	7.8	4.3
Allgjuttern	Sweden	Europe	1990-2009 only	35.5	7.88	July	NT	57.9511	16.0885	126.3	0.185	36	5.5	2.5	7.2
Annecy	France	Europe	1990-2009 only	0.146713	3.38095	August	NT	45.8615	6.1673	447	26.5	65	6	2.5	18.4
Annie	Florida, USA	North America	1990-2009 only	0.945	3.06897	July	NH	27.208	-81.3518	33.7	0.365	19	3	4	8
Baikal	Russia	Asia	Both	31.25	3.13433	August	NF	51.88	105.084	456.4	32500	1642	14.6	1	NA
Bassenthwaite	England	Europe	1990-2009 only	1.33333	1	July	NT	54.6681	-3.2271	69	5.3	21	3.5	10.1	NA
Batarino	Belarus	Europe	Both	2.25	6	July	NT	54.8438	25.9721	163	6.3	5.5	1.1	21.5	10.5
Big Muskellunge	Wisconsin, USA	North America	1990-2009 only	1	17.3636	August	NT	46.021	-89.612	500.2	3.963	21	6.6	2.9	3.6
Biwa	Japan	Asia	Both	0.99359	11.5741	August	NW	35.3456	136.171	84.4	670.25	84	5.7	3.5	1.3
Blelham Tarn	England	Europe	1990-2009 only	0.777778	1	July	NT	54.3966	-2.9766	42	0.1	14.5	2.2	28.6	NA
Blue Chalk	Ontario, Canada	North America	1990-2009 only	0.995	12.6875	August	NT	45.1985	-78.9391	343.5	0.524	22	6.7	1.9	2.5
Bourget	France	Europe	1990-2009 only	0.0387677	11.1034	August	NT	45.7297	5.8696	231	44.5	145	5.9	3.5	NA
Brunnsjon	Sweden	Europe	1990-2009 only	9.5	7.96	July	NT	57.4825	13.6307	94.4	0.107	10	1.7	2.9	18.4
Burley Griffin	Australia	Australia & Oceania	1990-2009 only	2.78	8.06452	January	SW	-35.291	149.106	556	6.64	17	NA	14	NA
Byglandsfjorden	Norway	Europe	1990-2009 only	3.876	1.90476	August	NC	58.7769	7.8179	203	3.38	100	8	1.2	2
Castle	California, USA	North America	Both	1	23.9091	August	NT	41.2274	-122.383	1646	0.201	35	10.7	0.8	NA
Champlain - Northeast Arm	Vermont, USA	North America	1990-2009 only	1	9.22727	August	NT	44.708	-73.227	29.1	269	49	5	5.4	NA
Chub	Ontario, Canada	North America	1990-2009 only	0.996	13.25	July	NT	45.2135	-78.9831	371	0.344	25	3.3	3.2	6.1
Constance	Germany	Europe	Both	17.8571	2.42857	August	NT	47.6363	9.3892	395	472	250	5	3	NA
Crater Lake	Oregon, USA	North America	1990-2009 only	1	7.7561	August	NW	42.94	-122.11	1882	53.4	594	31	0.1	0.1
Crosson	Ontario, Canada	North America	1990-2009 only	0.995	12.5625	July	NT	45.0827	-79.0363	332	0.567	22.5	3.6	4	4.6
Crystal Bog	Wisconsin, USA	North America	1990-2009 only	1	17.0909	July	NT	46.008	-89.606	502	0.005	2.5	1.5	9.9	12.1
Crystal Lake	Wisconsin, USA	North America	1990-2009 only	1	18.2424	August	NT	46.003	-89.612	502	0.367	20	7.5	1.8	2
Derwent Water	England	Europe	1990-2009 only	0.952381	1	July	NT	54.576	-3.138	75	5.4	20.5	4.9	8.2	NA
Dickie	Ontario, Canada	North America	1990-2009 only	0.990909	15.0312	July	NT	45.1505	-79.087	354.5	0.936	11	2.8	3.8	5.5
Douglas	Michigan, USA	North America	1970-2009 only	2.925	9.83784	July	NW	45.5651	-84.6723	217	13.74	23.5	4	2.7	NA
Erken	Sweden	Europe	Both	1	17.4333	July	NT	59.8403	18.6258	11.1	24.2	20.7	5.7	5	NA
Esthwaite Water	England	Europe	1990-2009 only	0.763158	1	July	NT	54.3632	-2.9862	65	0.96	15.5	3.4	13.7	NA
Eucha	Oklahoma, USA	North America	Both	0.977273	7.575	July	NW	36.375	-94.934	237	11.38	23	1.5	7	NA
Fiolen	Sweden	Europe	1990-2009 only	7.5	8	June	NH	57.0567	16.5654	226	1.637	3.8	4.6	4.7	NA
Flathead	Montana, USA	North America	1990-2009 only	2.73632	1.44444	July	NT	47.9	-114.104	882	495.9	105	9.2	0.9	1.3
Fracksjon	Sweden	Europe	1990-2009 only	12.5	8	August	NC	58.153	12.1796	58	0.276	13	3	4.4	9
Garda	Italy	Europe	1990-2009 only	1	3.86957	July	NW	45.6975	10.7208	65	368	343	5.7	3.1	NA
Geneva	France/Switzerland	Europe	Both	0.561381	17.725	July	NW	46.4478	6.484	372	580.1	310	5.5	6.2	NA
Giles	Pennsylvania, USA	North America	1990-2009 only	1	11.8519	August	NW	41.3765	-75.0925	428	0.481	23	7	1.3	1.9
Grasmere	England	Europe	1990-2009 only	0.711538	1	July	NT	54.4488	-3.0194	62	0.6	20	3.5	9.6	NA
Harp	Ontario, Canada	North America	1990-2009 only	0.997143	16.5312	July	NT	45.38	-79.1339	327	0.714	36	3.8	3.5	3.9
Heney	Ontario, Canada	North America	1990-2009 only	0.98	11.8125	July	NT	45.1285	-79.1014	345.5	0.214	6	4.1	NA	NA
Hornindalsvatnet	Norway	Europe	1990-2009 only	3.956	1.85714	August	NC	61.9499	6.3942	53	5.13	100	20	NA	NA
Iliamna	Alaska, USA	North America	1970-2009 only	0.331249	135	August	NF	59.5632	-155.154	14	2622	301	15	NA	NA
Jordan	Maine, USA	North America	1990-2009 only	0.893939	1.1	July	NT	44.3341	-68.2571	84	0.757	46	12.7	1	2.1
Katepwa	Saskatchewan, Canada	North America	1990-2009 only	1	8.85	August	NC	50.6958	-103.636	478.2	22.6	22	1.8	23	11
Kinneret	Israel	Asia	Both	1	44.413	August	NH	32.8258	35.5875	-210	165	44	2.5	9.5	4.7
Kurilskoye	Russia	Asia	1990-2009 only	6.66667	2.48077	August	NC	51.4583	157.106	104	77.05	316	9.9	NA	NA
Lacawac	Pennsylvania, USA	North America	1990-2009 only	1	9.33333	July	NW	41.3819	-75.2924	439	0.214	13	2.9	3.2	5.5
Lake 224	Ontario, Canada	North America	Both	0.570652	4.36842	August	NC	49.6903	-93.7175	370	0.259	28	6.8	1.3	3.3
Lake 239	Ontario, Canada	North America	Both	0.697674	4.6	August	NT	49.6634	-93.7233	370	0.561	32	4	2.1	6.9
Lake 240	Ontario, Canada	North America	Both	0.5	4	August	NC	49.655	-93.7271	370	0.442	14	4.2	1.9	6.8
Lake 373	Ontario, Canada	North America	1990-2009 only	0.606061	4.75	August	NC	49.7345	-93.7754	370	0.273	21	6.8	1.2	4.2
Lake 442	Ontario, Canada	North America	1990-2009 only	0.472222	4.03571	August	NC	49.7688	-93.8229	370	0.16	18	4.5	2	7.2
Päijänne - Linnasaari	Finland	Europe	1990-2009 only	1.71053	20.8	July	NC	62.109	28.5005	78.3	1082.89	65	NA	NA	NA
Lugano - North Basin	Italy/Switzerland	Europe	Both	0.5	15.6957	August	NW	46.007	9.016	271	27.5	288	5.6	7.6	NA
Lugano - South Basin	Italy/Switzerland	Europe	Both	0.5	703	August	NW	45.942	8.957	271	20.3	95	4.8	8.5	NA
Maggiore	Italy	Europe	1990-2009 only	32.7273	10.5152	July	NT	45.95	8.63	193.9	212.5	360	7	3.4	1
Mjosa	Norway	Europe	1990-2009 only	3.956	1.85714	August	NF	60.6896	11.0591	123	37.133	100	8	1.9	2.1
Mohonk	New York, USA	North America	1990-2009 only	1	55.8333	August	NT	41.7663	-74.1574	381.9	0.069	13	6.4	2.1	NA
Mondsee	Austria	Europe	Both	4.44444	11.4286	July	NT	47.8233	13.3747	481	13.8	68	5.7	4.2	NA
Muggelsee	Germany	Europe	1990-2009 only	1	33.8378	July	NT	52.446	13.65	115	7.3	26	NA	35.4	7.9
Myastro	Belarus	Europe	Both	2.83333	6	June	NC	54.867	26.8827	162	13.1	11.3	3.3	9.5	7.7
Konnevesi	Finland	Europe	1990-2009 only	1.41176	24.6562	July	NC	62.7277	26.5093	95.4	189.18	50	NA	NA	NA
Naroch	Belarus	Europe	Both	3.1	6	July	NC	54.8864	26.7222	161	76.6	24.8	6.1	2.6	5.1
Nkuruba	Uganda	Africa	1990-2009 only	1	23.0476	August	TH	0.517	30.3029	1519	0.03	38	2	15.5	NA
Okareka	New Zealand	Australia & Oceania	1990-2009 only	1	8.25	February	SW	-38.1667	176.367	355	3.4	33	8.14	4.27	NA
Okeechobee	Florida, USA	North America	Both	NA (surface measurements only)	13.5682	July	NH	26.969	-80.7976	1.5	1730	6	0.5	30	NA
Ovre Skarsjon	Sweden	Europe	1990-2009 only	30.5	8	July	NC	59.8472	15.5497	218.7	1.728	31	3.5	2.1	7.7
Oyeren	Norway	Europe	1990-2009 only	3.04091	1.95238	August	NC	59.8525	11.18	101	7.373	70	5	3.4	3
Paijanne Paijatsalo	Finland	Europe	Both	1.31034	24.0227	July	NC	61.3864	25.4809	78.3	1082.89	40	NA	NA	NA
Inari	Finland	Europe	Both	1.35484	37.1509	July	NF	68.8508	28.3066	118.7	1084.33	45	NA	NA	NA
Näsijärvi	Finland	Europe	1990-2009 only	1.16667	23.4783	July	NC	61.7133	23.5949	95.4	254.63	32	NA	NA	NA
Pesiojarvi	Finland	Europe	1990-2009 only	1	28.6667	July	NC	64.9439	28.6448	213.9	12.74	13	NA	NA	NA
Piburgersee	Austria	Europe	1970-2009 only	3	1	July	NT	47.1954	10.8896	913	0.13	24	8.2	2.3	2.4
Pielinen	Finland	Europe	1990-2009 only	1.35484	20	July	NC	63.186	29.8856	93.7	894.21	44	NA	NA	NA
Plastic	Ontario, Canada	North America	1990-2009 only	0.99375	15.129	August	NT	45.1801	-78.8233	253.9	0.321	16.5	6.8	2.3	2.3
Plußsee	Germany	Europe	Both	1.47059	1.46667	July	NT	54.1055	10.2642	24	0.143	25	3.5	15	10
Pyhajarvi Sakyla	Finland	Europe	1990-2009 only	1	26.5385	July	NC	63.586	25.9145	44.9	155.19	26	NA	NA	NA
Pyhaselka	Finland	Europe	Both	7.06667	3.88	August	NC	62.5272	29.7078	76	361.1	66	1.7	3.7	9
Konnevesi - Pynnölänniemi	Finland	Europe	1990-2009 only	1	15.7097	July	NC	62.62	26.3635	95.4	189.18	57	NA	NA	NA
Red Chalk Main	Ontario, Canada	North America	1990-2009 only	0.996875	13.125	August	NT	45.1895	-78.9487	343	0.441	35	6.3	2	3.2
Remmarsjon	Sweden	Europe	1990-2009 only	12.5	7.72	July	NC	63.8676	18.2649	234.1	1.364	13	2.4	2.1	9.2
Rotehogstjarnen	Sweden	Europe	1990-2009 only	7.5	7.92	July	NC	58.814	11.6174	120.5	0.168	8	2.3	6.1	11.5
Rotoiti	New Zealand	Australia & Oceania	1990-2009 only	1	8.66667	February	SW	-38.0398	176.438	279	34.3	93.5	4.84	8.18	NA
Rotorua	New Zealand	Australia & Oceania	1990-2009 only	1	17.6207	January	SW	-38.07	176.258	280	79.8	45	2.45	16.34	NA
Kallavesi	Finland	Europe	Both	1.36364	30	July	NC	62.8739	27.7419	81.8	478.09	46	NA	NA	NA
Sparkling	Wisconsin, USA	North America	1990-2009 only	1	17.4242	August	NT	46.008	-89.701	494.7	0.64	19	6.2	2.2	2.8
Spavinaw	Oklahoma, USA	North America	Both	0.928571	7.69048	July	NW	36.385	-95.047	201	6.39	15	1	15	NA
St Skarsjon	Sweden	Europe	1990-2009 only	10.5	7.92	July	NT	62.2996	13.3343	60	0.313	11	3.6	3.6	4.4
Stensjon	Sweden	Europe	1990-2009 only	6.5	7.56	July	NT	59.1827	18.3119	268	0.569	7	2.8	2.2	6.6
Stora Envattern	Sweden	Europe	1990-2009 only	8.5	8.08	August	NT	59.1164	17.3489	62	0.373	9	4.1	3	9.2
Strynevatnet	Norway	Europe	1990-2009 only	3.956	1.90476	July	NF	61.9281	7.0391	29	2.317	100	NA	NA	NA
Sunapee	New Hampshire, USA	North America	1990-2009 only	0.983333	4.69231	August	NT	43.3917	-72.0618	333	16.6	30	8.5	1.7	2.4
Taupo	New Zealand	Australia & Oceania	1990-2009 only	0.508803	13.4444	March	SW	-38.8069	175.908	356	616	160	16	1	0.8
Toolik	Alaska, USA	North America	1990-2009 only	0.908636	10.4333	July	NF	68.6318	-149.606	719	1.5	22	4.5	1.4	5
Traunsee	Austria	Europe	Both	7.30769	1	August	NT	47.8714	13.793	422	24.4	190	5.5	1.5	2
Trout Bog	Wisconsin, USA	North America	1990-2009 only	1	17.2424	June	NT	46.041	-89.686	492	0.011	7.5	1.1	16.2	16.2
Trout Lake	Wisconsin, USA	North America	1990-2009 only	1	17.4545	August	NT	46.029	-89.665	492	16.079	33	4.7	3.1	2.7
Vanern	Sweden	Europe	Both	23.1667	5.39024	August	NC	58.9075	13.5022	44	5648	72	4	6	5
Wallenpaupack	Pennsylvania, USA	North America	1990-2009 only	1	11.7941	July	NT	41.414	-75.24	361	23.07	15	2	16	NA
Washington	Washington, USA	North America	Both	1.77419	29.6812	August	NW	47.6215	-122.256	4.9	88.008	63	3.9	4.5	NA
Windermere - North Basin	England	Europe	1990-2009 only	1.7	1	July	NT	54.3968	-2.9512	39	8.1	62	4.6	5.6	NA
Zurich	Switzerland	Europe	Both	3.06818	17.0875	August	NT	47.2955	8.5834	406	67	135	6.3	4.3	1.4
